# Supplementary material for: Synthesis, Characterization, and Biological Evaluation of Some Novel Pyrazolo[5,1-b]thiazole Derivatives as Potential Antimicrobial and Anticancer Agents
Source: Molecules. 2021 Sep 4;26(17):5383. doi: 10.3390/molecules26175383 (PMC8434505; doi:10.3390/molecules26175383)
Supplement: Supplementary file 1 [file molecules-26-05383-s001.zip]

Archive with 1 entries (1 files):
- molecules-1340004-supplementary.pdf
